# Supplementary material for: New species of Daidalotarsonemus and Excelsotarsonemus (Acari, Tarsonemidae) from the Brazilian rainforest
Source: Zookeys. 2015 Jan 22;(475):1–36. doi: 10.3897/zookeys.475.8827 (PMC4311698; doi:10.3897/zookeys.475.8827)
Supplement: XML Treatment for Daidalotarsonemus oliveirai [file zookeys.475.8827-treatment1.xml]

<!DOCTYPE tp:taxon-treatment
  PUBLIC "-//TaxonX//DTD Taxonomic Treatment Publishing DTD v0 20100105//EN" "tax-treatment-NSO.dtd">
<tp:taxon-treatment xmlns:tp="http://www.plazi.org/taxpub"><tp:treatment-meta><kwd-group><label>Taxon classification</label><kwd><named-content content-type="kingdom">Animalia</named-content></kwd><kwd><named-content content-type="order">Trombidiformes</named-content></kwd><kwd><named-content content-type="family">Tarsonemidae</named-content></kwd></kwd-group><mixed-citation publication-type="journal"><person-group><name><surname>Rezende</surname><given-names>José Marcos</given-names></name><name><surname>Lofego</surname><given-names>Antonio Carlos</given-names></name><name><surname>Ochoa</surname><given-names>Ronald</given-names></name><name><surname>Bauchan</surname><given-names>Gary</given-names></name></person-group><article-title>New species of <italic><tp:taxon-name><tp:taxon-name-part taxon-name-part-type="genus">Daidalotarsonemus</tp:taxon-name-part></tp:taxon-name></italic> and <italic><tp:taxon-name><tp:taxon-name-part taxon-name-part-type="genus">Excelsotarsonemus</tp:taxon-name-part></tp:taxon-name></italic> (<tp:taxon-name><tp:taxon-name-part taxon-name-part-type="subclass">Acari</tp:taxon-name-part></tp:taxon-name>, <tp:taxon-name><tp:taxon-name-part taxon-name-part-type="family">Tarsonemidae</tp:taxon-name-part></tp:taxon-name>) from the Brazilian rainforest</article-title><source>Zookeys</source><day>22</day><month>1</month><year>2015</year><volume>2015</volume><issue>475</issue><fpage>1</fpage><lpage>36</lpage><pub-id pub-id-type="doi">10.3897/zookeys.475.8827</pub-id></mixed-citation></tp:treatment-meta><tp:nomenclature><tp:taxon-name>
                        <tp:taxon-name-part taxon-name-part-type="genus">Daidalotarsonemus</tp:taxon-name-part>
                        <tp:taxon-name-part taxon-name-part-type="species">oliveirai</tp:taxon-name-part>
                        <object-id xmlns:xlink="http://www.w3.org/1999/xlink" content-type="zoobank" xlink:type="simple">http://zoobank.org/4929C981-2DE8-4145-9C2F-6FBF54B92F67</object-id>
                    </tp:taxon-name><tp:taxon-authority>Rezende, Lofego &amp; Ochoa</tp:taxon-authority><tp:taxon-status xmlns:xlink="http://www.w3.org/1999/xlink" xlink:type="simple">sp. n.</tp:taxon-status><xref ref-type="fig" rid="F1">Figs 1</xref><xref ref-type="fig" rid="F2">, 2</xref><xref ref-type="fig" rid="F3">, 3</xref><xref ref-type="fig" rid="F4">, 4</xref><xref ref-type="fig" rid="F5">, 5</xref><xref ref-type="fig" rid="F6">, 6</xref><xref ref-type="fig" rid="F7">, 7</xref><xref ref-type="fig" rid="F8">, 8</xref><xref ref-type="fig" rid="F9">, 9</xref><xref ref-type="fig" rid="F10">, 10</xref><xref ref-type="fig" rid="F11">, 11</xref><xref ref-type="fig" rid="F12">, 12</xref><xref ref-type="fig" rid="F13">, 13</xref><xref ref-type="fig" rid="F14">, 14</xref></tp:nomenclature><tp:treatment-sec sec-type="Diagnosis"><title>Diagnosis.</title><p>Females of the new species are most similar to those of <italic><tp:taxon-name><tp:taxon-name-part taxon-name-part-type="genus">Daidalotarsonemus</tp:taxon-name-part> <tp:taxon-name-part taxon-name-part-type="species">jamesbakeri</tp:taxon-name-part></tp:taxon-name></italic> <xref ref-type="bibr" rid="B17">Smiley (1969)</xref> and <italic><tp:taxon-name><tp:taxon-name-part taxon-name-part-type="genus">Daidalotarsonemus</tp:taxon-name-part> <tp:taxon-name-part taxon-name-part-type="species">folisetae</tp:taxon-name-part></tp:taxon-name></italic> Lofego &amp; Ochoa (<xref ref-type="bibr" rid="B12">Lofego et al. 2005</xref>), because of the irregular ornamentation pattern on the prodorsum and the similar shape of the setae <italic>e.</italic> However, <italic><tp:taxon-name><tp:taxon-name-part taxon-name-part-type="genus">Daidalotarsonemus</tp:taxon-name-part> <tp:taxon-name-part taxon-name-part-type="species">oliveirai</tp:taxon-name-part></tp:taxon-name></italic> sp. n. has the tergite C with a W-shaped reticulate pattern in central area and longitudinal, wavy interrupted ridges laterally, whereas in <italic><tp:taxon-name><tp:taxon-name-part taxon-name-part-type="genus">Daidalotarsonemus</tp:taxon-name-part> <tp:taxon-name-part taxon-name-part-type="species">jamesbakeri</tp:taxon-name-part></tp:taxon-name></italic> and <italic><tp:taxon-name><tp:taxon-name-part taxon-name-part-type="genus">Daidalotarsonemus</tp:taxon-name-part> <tp:taxon-name-part taxon-name-part-type="species">folisetae</tp:taxon-name-part></tp:taxon-name></italic> the reticulation is uniform on all tergites, with longitudinal continuous ridges. The shape of setae <italic>e</italic> is also different among the three species, being cordate in <italic><tp:taxon-name><tp:taxon-name-part taxon-name-part-type="genus">Daidalotarsonemus</tp:taxon-name-part> <tp:taxon-name-part taxon-name-part-type="species">oliveirai</tp:taxon-name-part></tp:taxon-name></italic>, acicular in <italic><tp:taxon-name><tp:taxon-name-part taxon-name-part-type="genus">Daidalotarsonemus</tp:taxon-name-part> <tp:taxon-name-part taxon-name-part-type="species">jamesbakeri</tp:taxon-name-part></tp:taxon-name></italic>, and phylliform in <italic><tp:taxon-name><tp:taxon-name-part taxon-name-part-type="genus">Daidalotarsonemus</tp:taxon-name-part> <tp:taxon-name-part taxon-name-part-type="species">folisetae</tp:taxon-name-part></tp:taxon-name></italic>. Males are similar to <italic><tp:taxon-name><tp:taxon-name-part taxon-name-part-type="genus">Daidalotarsonemus</tp:taxon-name-part> <tp:taxon-name-part taxon-name-part-type="species">deleoni</tp:taxon-name-part></tp:taxon-name></italic> <xref ref-type="bibr" rid="B16">Smiley (1967)</xref>, by the shape and length of almost all dorsal setae, except the setae <italic>sc1</italic>. In <italic><tp:taxon-name><tp:taxon-name-part taxon-name-part-type="genus">Daidalotarsonemus</tp:taxon-name-part> <tp:taxon-name-part taxon-name-part-type="species">oliveirai</tp:taxon-name-part></tp:taxon-name></italic>, the relative length of the setae <italic>sc1</italic>/<italic>sc2</italic> is 1:0.6, whereas in <italic><tp:taxon-name><tp:taxon-name-part taxon-name-part-type="genus">Daidalotarsonemus</tp:taxon-name-part> <tp:taxon-name-part taxon-name-part-type="species">deleoni</tp:taxon-name-part></tp:taxon-name></italic> is 1:0.3.</p></tp:treatment-sec><tp:treatment-sec sec-type="Adult female"><title>Adult female</title><p>(6 specimens measured). Gnathosoma (Figs <xref ref-type="fig" rid="F3">3</xref> and <xref ref-type="fig" rid="F6">6</xref>): partially covered by the prodorsum. Subtriangular in ventral view, length 24 (23–26), maximum width 21 (19–23); dorsal apodeme distinct. Setae <!--PageBreak--><italic>dgs</italic> 9 (8–10) and <italic>vgs</italic> 6 (6) smooth; palps moderately long 9 (8–11), with two small subterminal setae and terminal projections. Pharynx fusiform, 19 (18–23) long and 6 (5–7) wide at maximum width. Gnathosoma, idiosoma and legs covered with tiny dimples, each around 0.3 (0.2–0.5) in diameter.</p><!--PageBreak--><p>Idiosoma – dorsum (Figs <xref ref-type="fig" rid="F1">1</xref>–<xref ref-type="fig" rid="F2">2</xref>): length 179 (170–188), width at level of <!--PageBreak--><!--PageBreak--><italic>c1</italic> 82 (75–90); prodorsal shield with irregular ornamentation covers the gnathosoma. Entire dorsum covered with cerotegument (Fig. <xref ref-type="fig" rid="F2">2C</xref>). Stigma located near lateral notch of prodorsal shield, which is equidistant to the <italic>v1</italic> and <italic>sc2</italic> setal bases. Tergite C with a W-shaped reticulate pattern in central area and longitudinal, wavy uninterupted ridges laterally; tergite D ornamented with regular sculpturing. Lengths of the setae: <italic>v1</italic> 23 (22–25), <italic>sc1</italic> 11 (10–12) (Fig. <xref ref-type="fig" rid="F7">7C</xref>), <italic>sc2</italic> 28, <italic>c1</italic> 11 (10–12), <italic>c2</italic> 11 (10–12), <italic>d</italic> 33 (31–35), <italic>e</italic> 15 (15–16), <italic>f</italic> 24 (23–25) and <italic>h</italic> 24 (24–25). Maximum width of expanded setae: <italic>d</italic> 6 (5–7), <italic>e</italic> 15 (14–16) and <italic>f</italic> 7 (7–8). All dorsal setae serrate, except for <italic>c2</italic> smooth. Bothridial setae <italic>sc1</italic> capitate, with tiny spines. Setae <italic>v1</italic>, <italic>sc2</italic>, <italic>c1</italic>, <italic>c2</italic> and <italic>h</italic> setiform; setae <italic>d</italic>, <italic>e</italic> and <italic>f</italic> inserted on tubercles (Fig. <xref ref-type="fig" rid="F7">7D-E</xref>). Setae <italic>d</italic> linear and <italic>e</italic> cordate, both with a central serrate vein; <italic>f</italic> lanceolate, with two serrate veins. Distances between dorsal setae: <italic>v1</italic>–<italic>v1</italic> 25 (24–27), <italic>sc2</italic>–<italic>sc2</italic> 46 (44–48), <italic>v1</italic>–<italic>sc2</italic> 23 (23–24), <italic>c1</italic>–<italic>c1</italic> 50 (49–53), <italic>c2</italic>–<italic>c2</italic> 82 (76–88), <italic>c1</italic>–<italic>c2</italic> 27, <italic>d</italic>–<italic>d</italic> 44 (40–48), <italic>f</italic>–<italic>f</italic> 10, <italic>e</italic>–<italic>f</italic> 12 (11–13) and <italic>h</italic>–<italic>h</italic> 16 (14–17). Seta <italic>sc2</italic> inserted anteriorly to <italic>sc1</italic>. Dorsal cupules not easily seen.</p><p>Idiosoma – venter (Figs <xref ref-type="fig" rid="F3">3</xref>–<xref ref-type="fig" rid="F4">4</xref>): setae <italic>1a</italic> 6 (6–7), posteriad of apodemes 1; <italic>2a</italic> 9 (9), posterolaterad of apodemes 2; <italic>3a</italic> 14 (13–15) near anteriomedial margins of apodemes 3; <italic>3b</italic> 11 (11–12) on posterior margins of apodemes 4. Apodeme 1 conspicuous, fused to anterior end of prosternal apodeme. Apodeme 2 long and fused to the prosternal apodeme. Prosternal apodeme conspicuous from junction with apodeme 1 to the middle portion of sejugal apodeme. Sejugal apodeme uninterrupted, with a single median indentation. Apodeme 3 with a constriction near the anterior end, extending diagonally from proximity of base of seta <italic>3a</italic> to anterior margin of trochanter III; apodeme 4 extending diagonally from the middle of the poststernal apodeme to base of seta <italic>3b</italic>. Poststernal apodeme bifurcated anteriorly. Tegula wide 12 (11–13) and very short, 4 (4–5) (Fig. <xref ref-type="fig" rid="F7">7F</xref>); posterior margin slightly arched. Seta <italic>ps</italic> 12 (11–13) serrate. Ventral surface covered with tiny dimples (Fig. <xref ref-type="fig" rid="F7">7F</xref>).</p><!--PageBreak--><p>Legs (Fig. <xref ref-type="fig" rid="F5">5</xref>): lengths (measured from femur to tarsus): leg I 40 (39–42), leg II 37 (35–40), leg III 79 (78–80). Number of setae (solenidia in parentheses) on femur, genu, tibia and tarsus, respectively: leg I: 3-4-5(2)-7(1), leg II: 3-3-4-4(1), leg III: 1+2-4-4. Claws medium-sized (not reduced) and hooked. Empodia of the legs I, II and III about the same size or slightly smaller compared to the respective basal stalks. Tarsal solenidion <!--PageBreak--><!--PageBreak--><!--PageBreak--><italic>ω</italic> of tibiotarsus I 6 (5–7), stout, wider medially. Sensory cluster of tibia I complete (Fig. <xref ref-type="fig" rid="F7">7A</xref>), solenidion <italic>φ1</italic> 3 (3–4), slender, capitate; solenidion <italic>φ2</italic> 4, robust, slightly capitate; famulus <italic>k</italic> 6; all inserted at approximately the same level. Seta <italic>d</italic> of tibia I 18 (18–19), serrate. Solenidion <italic>ω</italic> of tarsus II proximally inserted, 4 long, stout, wider medially (Fig. <xref ref-type="fig" rid="F7">7B</xref>). Seta <italic>d</italic> of tibia II 13 (13–14), serrate. Femorogenu IV 11 (14–15); tibiotarsus IV 8. Length of leg IV setae: <italic>v</italic>’ F 9, <italic>v</italic>’ G 11, <italic>v</italic>´ Ti 19 and <italic>tc</italic>” 24 (23–27); setae <italic>v</italic>’ Ti and <italic>tc</italic>” serrate; <italic>v</italic>’ Ti falcate.</p><!--PageBreak--><!--PageBreak--></tp:treatment-sec><tp:treatment-sec sec-type="Adult male"><title>Adult male</title><p>(3 specimens measured). Gnathosoma (Figs <xref ref-type="fig" rid="F10">10</xref>, <xref ref-type="fig" rid="F13">13</xref> and <xref ref-type="fig" rid="F14">14A</xref>): subtriangular in ventral view, length 22 (21–23), maximum width 20 (19–20); dorsal apodeme distinct. Setae <!--PageBreak--><italic>dgs</italic> 11 (10–12) and <italic>vgs</italic> 7 (7) smooth; Palps moderately long 9 (8–10), with 2 small subterminal setae and terminal projections. Pharynx fusiform, 15 (14–17) long and 7 (6–8) wide at widest region. Gnathosoma, idiosoma and legs covered with tiny dimples, each 0.3 (0.2–0.5) in diameter.</p><p>Idiosoma – dorsum (Figs <xref ref-type="fig" rid="F8">8</xref>–<xref ref-type="fig" rid="F9">9</xref>): length 174 (170–178), maximum width 82 (80–84). Prodorsal shield trapezoidal. Length of dorsal setae: <italic>v1</italic> 30 (29–31), <italic>v2</italic> 24 (22–25), <italic>sc1</italic> 38 (37–40), <italic>sc2</italic> 24 (22–25), <italic>c1</italic> 21 (20–22), <italic>c2</italic> 26 (24–29), <italic>d</italic> 32 (30–34), <italic>f</italic> 14 (13–16). All setae setiform and serrate. Distances between dorsal setae: <italic>v1</italic>–<italic>v1</italic> 13 (12–14), <italic>sc1</italic>–<italic>sc1</italic> 34 (32–35), <italic>sc2</italic>–<italic>sc2</italic> 44 (43–46), <italic>v1</italic>–<italic>sc2</italic> 26 (25–27), <italic>c1</italic>–<italic>c1</italic> 75 (74–77), <italic>c2</italic>–<italic>c2</italic> 78 (76–80), <italic>c1</italic>–<italic>c2</italic> 44 (43–47), <italic>d</italic>–<italic>d</italic> 45 (44–47), <italic>f</italic>–<italic>f</italic> 22 (20–23). Seta <italic>sc2</italic> laterad and slightly posterior to <italic>sc1</italic>; seta <italic>c1</italic> closer to <italic>d</italic> than to <italic>c2</italic>, anterolateral to the latter.</p><p>Idiosoma – venter (Figs <xref ref-type="fig" rid="F10">10</xref>–<xref ref-type="fig" rid="F11">11</xref>): setae <italic>1a</italic> 6 (5–6) posteriad of apodemes 1; setae <italic>2a</italic> 7 (7–8) located in the center of coxisternal plate 2; seta <italic>3a</italic> 12 (11–13) located near anterior end of apodeme 3; and seta <italic>3b</italic> 12 (10–14) located near middle of apodeme 4. Apodeme 1 fused to anterior end of prosternal apodeme; apodeme 2 not fused to prosternal apodeme. Prosternal apodeme conspicuous between coxisternal plates I but thin between coxisternal plates II, extending close to sejugal apodeme. Sejugal apodeme conspicuous. Lines of fusion between coxae III and IV with venter of idiosoma mostly conspicuous (apodemes 3 and 4, poststernal apodeme and connecting apodeme between apodemes 3 and 4); connecting apodemes between apodemes 4 and poststernal diffuse.</p><!--PageBreak--><p>Legs (Fig. <xref ref-type="fig" rid="F12">12</xref>): lengths (measured from femur to tarsus): leg I 63 (62–65), leg II 59 (57–61), leg III 81 (79–83), leg IV 83 (81–84). Number of the setae (solenidia in parentheses) on femur, genu, tibia and tarsus, respectively: leg I: 4-4-6(2)-9(1), leg II: 3-3-4-4(1), leg III: 1-3-4-3. Claws medium-sized (not reduced) and hooked. Empodia of the legs I, II and III about the same size or slightly smaller compared to the respective basal stalks. Solenidion <italic>ω</italic> of tarsus I 4 (3–5), stout, wider medially. Sensory cluster of tibia I composed of <italic>φ1</italic> 3 (3), <italic>φ2</italic> 4 (4–5) and famulus <italic>k</italic> 4 (4), all inserted at approximately same level (Fig. <xref ref-type="fig" rid="F14">14B</xref>). Seta <italic>d</italic> of tibia I 27 (26–30), serrate. Solenidion <italic>ω</italic> of tarsus II proximally inserted 4 (4–5) long, stout, wider medially (Fig. <xref ref-type="fig" rid="F14">14C</xref>). Seta <italic>d</italic> of tibia II 23 (21–24), serrate. Trochanter IV slightly wider than long, seta <italic>v</italic>’ 13 (12–14), smooth. Femorogenu IV 41 (40–43) long and 17 (16–19) wide at <italic>v</italic>’ F level; anterior margin convex, posterior margin slightly convex at proximal third, with a serrate-like projection between these margins. Seta <italic>v</italic>’ F 9 (8–10), serrate. Setae <italic>v</italic>’ G 17 (16–18) and <italic>l</italic>” G 12 (11–13), smooth. Tibia IV 24 (22–26) long; solenidion <italic>φ</italic> 7 (6–8); seta <italic>v</italic>’ Ti 28 (27–31), serrate. Tarsus IV short, bearing 3 smooth setae of the following length: <italic>tc</italic>” 4 (4–5), <italic>pv</italic>” 6 (5–7) and <italic>u</italic>’ 5 (4–6). Claw well developed (Fig. <xref ref-type="fig" rid="F14">14D</xref>).</p></tp:treatment-sec><tp:treatment-sec sec-type="Type material"><title>Type material.</title><p>Holotype female, allotype male, 6 paratype females and 2 paratype males from <!--PageBreak--><italic><tp:taxon-name><tp:taxon-name-part taxon-name-part-type="genus">Theobroma</tp:taxon-name-part> <tp:taxon-name-part taxon-name-part-type="species">cacao</tp:taxon-name-part></tp:taxon-name></italic> L., 1 paratype female from <italic><tp:taxon-name><tp:taxon-name-part taxon-name-part-type="genus">Annona</tp:taxon-name-part> <tp:taxon-name-part taxon-name-part-type="species">muricata</tp:taxon-name-part></tp:taxon-name></italic> L. and 2 paratype females from <italic><tp:taxon-name><tp:taxon-name-part taxon-name-part-type="genus">Spondias</tp:taxon-name-part> <tp:taxon-name-part taxon-name-part-type="species">purpurea</tp:taxon-name-part></tp:taxon-name></italic> L., <named-content xmlns:xlink="http://www.w3.org/1999/xlink" content-type="dwc:verbatimCoordinates" xlink:type="simple">14°47'45"S; 39°10'18"W</named-content>, Ilhéus, State of Bahia, Brazil, 10/IX/2012, A.C. Lofego and J.M. Rezende. Holotype, allotype, 7 paratype females and 2 paratype males are deposited at DZSJRP and 2 paratype females are deposited at USNM.</p></tp:treatment-sec><tp:treatment-sec sec-type="Etymology"><title>Etymology.</title><p>The species name <italic>oliveirai</italic> is in honor of Dr. Anibal Ramadan Oliveira (UESC - Universidade Estadual Santa Cruz from Ilhéus-BA) for his contribution to study of mites and for all his support during the samplings in the region.</p><fig id="F1" position="float" orientation="portrait"><label>Figure 1.</label><caption><p><italic><tp:taxon-name><tp:taxon-name-part taxon-name-part-type="genus">Daidalotarsonemus</tp:taxon-name-part> <tp:taxon-name-part taxon-name-part-type="species">oliveirai</tp:taxon-name-part></tp:taxon-name></italic> sp. n. (female). Dorsal surface.</p></caption><graphic xmlns:xlink="http://www.w3.org/1999/xlink" xlink:href="zookeys-475-001-g001.jpg" position="float" orientation="portrait" xlink:type="simple" id="oo_37248.jpg"/></fig><fig id="F2" position="float" orientation="portrait"><label>Figure 2.</label><caption><p><italic><tp:taxon-name><tp:taxon-name-part taxon-name-part-type="genus">Daidalotarsonemus</tp:taxon-name-part> <tp:taxon-name-part taxon-name-part-type="species">oliveirai</tp:taxon-name-part></tp:taxon-name></italic> sp. n. (female). Dorsal micrographs. <bold>A</bold> phase contrast <bold>B</bold> differential interference contrast <bold>C</bold> low temperature scanning electron microscopy.</p></caption><graphic xmlns:xlink="http://www.w3.org/1999/xlink" xlink:href="zookeys-475-001-g002.jpg" position="float" orientation="portrait" xlink:type="simple" id="oo_37249.jpg"/></fig><fig id="F3" position="float" orientation="portrait"><label>Figure 3.</label><caption><p><italic><tp:taxon-name><tp:taxon-name-part taxon-name-part-type="genus">Daidalotarsonemus</tp:taxon-name-part> <tp:taxon-name-part taxon-name-part-type="species">oliveirai</tp:taxon-name-part></tp:taxon-name></italic> sp. n. (female). Ventral surface.</p></caption><graphic xmlns:xlink="http://www.w3.org/1999/xlink" xlink:href="zookeys-475-001-g003.jpg" position="float" orientation="portrait" xlink:type="simple" id="oo_37250.jpg"/></fig><fig id="F4" position="float" orientation="portrait"><label>Figure 4.</label><caption><p><italic><tp:taxon-name><tp:taxon-name-part taxon-name-part-type="genus">Daidalotarsonemus</tp:taxon-name-part> <tp:taxon-name-part taxon-name-part-type="species">oliveirai</tp:taxon-name-part></tp:taxon-name></italic> sp. n. (female). Ventral micrographs. <bold>A</bold> phase contrast <bold>B</bold> differential interference contrast <bold>C</bold> low temperature scanning electron microscopy.</p></caption><graphic xmlns:xlink="http://www.w3.org/1999/xlink" xlink:href="zookeys-475-001-g004.jpg" position="float" orientation="portrait" xlink:type="simple" id="oo_37251.jpg"/></fig><fig id="F5" position="float" orientation="portrait"><label>Figure 5.</label><caption><p><italic><tp:taxon-name><tp:taxon-name-part taxon-name-part-type="genus">Daidalotarsonemus</tp:taxon-name-part> <tp:taxon-name-part taxon-name-part-type="species">oliveirai</tp:taxon-name-part></tp:taxon-name></italic> sp. n. (female). <bold>A</bold> leg I <bold>B</bold> leg II <bold>C</bold> leg III <bold>D</bold> leg IV.</p></caption><graphic xmlns:xlink="http://www.w3.org/1999/xlink" xlink:href="zookeys-475-001-g005.jpg" position="float" orientation="portrait" xlink:type="simple" id="oo_37252.jpg"/></fig><fig id="F6" position="float" orientation="portrait"><label>Figure 6.</label><caption><p><italic><tp:taxon-name><tp:taxon-name-part taxon-name-part-type="genus">Daidalotarsonemus</tp:taxon-name-part> <tp:taxon-name-part taxon-name-part-type="species">oliveirai</tp:taxon-name-part></tp:taxon-name></italic> sp. n. (female). Detail of the gnathosoma.</p></caption><graphic xmlns:xlink="http://www.w3.org/1999/xlink" xlink:href="zookeys-475-001-g006.jpg" position="float" orientation="portrait" xlink:type="simple" id="oo_37253.jpg"/></fig><fig id="F7" position="float" orientation="portrait"><label>Figure 7.</label><caption><p><italic><tp:taxon-name><tp:taxon-name-part taxon-name-part-type="genus">Daidalotarsonemus</tp:taxon-name-part> <tp:taxon-name-part taxon-name-part-type="species">oliveirai</tp:taxon-name-part></tp:taxon-name></italic> sp. n. (female). <bold>A</bold> sensorial cluster of tibia I <bold>B</bold> Solenidion <italic>ω</italic> of tarsus II <bold>C</bold> Bothridial seta <italic>sc1</italic> <bold>D</bold> lateral view of the setae <italic>d</italic>, <italic>e</italic> and <italic>f</italic> <bold>E</bold> posterior view of the setae <italic>d</italic>, <italic>e</italic> and <italic>f</italic> <bold>F</bold> detail of the tegula.</p></caption><graphic xmlns:xlink="http://www.w3.org/1999/xlink" xlink:href="zookeys-475-001-g007.jpg" position="float" orientation="portrait" xlink:type="simple" id="oo_37254.jpg"/></fig><fig id="F8" position="float" orientation="portrait"><label>Figure 8.</label><caption><p><italic><tp:taxon-name><tp:taxon-name-part taxon-name-part-type="genus">Daidalotarsonemus</tp:taxon-name-part> <tp:taxon-name-part taxon-name-part-type="species">oliveirai</tp:taxon-name-part></tp:taxon-name></italic> sp. n. (male). Dorsal surface.</p></caption><graphic xmlns:xlink="http://www.w3.org/1999/xlink" xlink:href="zookeys-475-001-g008.jpg" position="float" orientation="portrait" xlink:type="simple" id="oo_37255.jpg"/></fig><fig id="F9" position="float" orientation="portrait"><label>Figure 9.</label><caption><p><italic><tp:taxon-name><tp:taxon-name-part taxon-name-part-type="genus">Daidalotarsonemus</tp:taxon-name-part> <tp:taxon-name-part taxon-name-part-type="species">oliveirai</tp:taxon-name-part></tp:taxon-name></italic> sp. n. (male). Dorsal micrographs. <bold>A</bold> phase contrast <bold>B</bold> differential interference contrast <bold>C</bold> low temperature scanning electron microscopy.</p></caption><graphic xmlns:xlink="http://www.w3.org/1999/xlink" xlink:href="zookeys-475-001-g009.jpg" position="float" orientation="portrait" xlink:type="simple" id="oo_37256.jpg"/></fig><fig id="F10" position="float" orientation="portrait"><label>Figure 10.</label><caption><p><italic><tp:taxon-name><tp:taxon-name-part taxon-name-part-type="genus">Daidalotarsonemus</tp:taxon-name-part> <tp:taxon-name-part taxon-name-part-type="species">oliveirai</tp:taxon-name-part></tp:taxon-name></italic> sp. n. (male). Ventral surface.</p></caption><graphic xmlns:xlink="http://www.w3.org/1999/xlink" xlink:href="zookeys-475-001-g010.jpg" position="float" orientation="portrait" xlink:type="simple" id="oo_37257.jpg"/></fig><fig id="F11" position="float" orientation="portrait"><label>Figure 11.</label><caption><p><italic><tp:taxon-name><tp:taxon-name-part taxon-name-part-type="genus">Daidalotarsonemus</tp:taxon-name-part> <tp:taxon-name-part taxon-name-part-type="species">oliveirai</tp:taxon-name-part></tp:taxon-name></italic> sp. n. (female). Ventral micrographs. <bold>A</bold> phase contrast <bold>B</bold> differential interference contrast <bold>C</bold> low temperature scanning electron microscopy.</p></caption><graphic xmlns:xlink="http://www.w3.org/1999/xlink" xlink:href="zookeys-475-001-g011.jpg" position="float" orientation="portrait" xlink:type="simple" id="oo_37258.jpg"/></fig><fig id="F12" position="float" orientation="portrait"><label>Figure 12.</label><caption><p><italic><tp:taxon-name><tp:taxon-name-part taxon-name-part-type="genus">Daidalotarsonemus</tp:taxon-name-part> <tp:taxon-name-part taxon-name-part-type="species">oliveirai</tp:taxon-name-part></tp:taxon-name></italic> sp. n. (male). <bold>A</bold> leg I <bold>B</bold> leg II <bold>C</bold> leg III <bold>D</bold> leg IV.</p></caption><graphic xmlns:xlink="http://www.w3.org/1999/xlink" xlink:href="zookeys-475-001-g012.jpg" position="float" orientation="portrait" xlink:type="simple" id="oo_37259.jpg"/></fig><fig id="F13" position="float" orientation="portrait"><label>Figure 13.</label><caption><p><italic><tp:taxon-name><tp:taxon-name-part taxon-name-part-type="genus">Daidalotarsonemus</tp:taxon-name-part> <tp:taxon-name-part taxon-name-part-type="species">oliveirai</tp:taxon-name-part></tp:taxon-name></italic> sp. n. (male). Detail of the gnathosoma.</p></caption><graphic xmlns:xlink="http://www.w3.org/1999/xlink" xlink:href="zookeys-475-001-g013.jpg" position="float" orientation="portrait" xlink:type="simple" id="oo_37260.jpg"/></fig><fig id="F14" position="float" orientation="portrait"><label>Figure 14.</label><caption><p><italic><tp:taxon-name><tp:taxon-name-part taxon-name-part-type="genus">Daidalotarsonemus</tp:taxon-name-part> <tp:taxon-name-part taxon-name-part-type="species">oliveirai</tp:taxon-name-part></tp:taxon-name></italic> sp. n. (male). <bold>A</bold> gnatosoma <bold>B</bold> sensorial cluster of tibia I <bold>C</bold> tarsus II <bold>D</bold> part of tibia and tarsus IV.</p></caption><graphic xmlns:xlink="http://www.w3.org/1999/xlink" xlink:href="zookeys-475-001-g014.jpg" position="float" orientation="portrait" xlink:type="simple" id="oo_37261.jpg"/></fig></tp:treatment-sec><ref-list><ref id="B17"><mixed-citation xmlns:xlink="http://www.w3.org/1999/xlink" xlink:type="simple"><person-group><name name-style="western"><surname>Smiley</surname><given-names>RL</given-names></name></person-group> (<year>1969</year>) <article-title>Further studies on the <tp:taxon-name><tp:taxon-name-part taxon-name-part-type="family">Tarsonemidae</tp:taxon-name-part></tp:taxon-name>, II.</article-title><source>Proceedings of the Entomological Society of Washington</source><volume>71</volume>(<issue>2</issue>): <fpage>218</fpage>–<lpage>229</lpage>.</mixed-citation></ref><ref id="B12"><mixed-citation xmlns:xlink="http://www.w3.org/1999/xlink" xlink:type="simple"><person-group><name name-style="western"><surname>Lofego</surname><given-names>AC</given-names></name><name name-style="western"><surname>Ochoa</surname><given-names>R</given-names></name><name name-style="western"><surname>Moraes</surname><given-names>GJ de</given-names></name></person-group> (<year>2005</year>) <article-title>Some tarsonemid mites (<tp:taxon-name><tp:taxon-name-part taxon-name-part-type="subclass">Acari</tp:taxon-name-part></tp:taxon-name>: <tp:taxon-name><tp:taxon-name-part taxon-name-part-type="family">Tarsonemidae</tp:taxon-name-part></tp:taxon-name>) from the Brazilian “Cerrado” vegetation, with descriptions of three new species.</article-title><source>Zootaxa</source><volume>823</volume>: <fpage>1</fpage>–<lpage>27</lpage>.</mixed-citation></ref><ref id="B16"><mixed-citation xmlns:xlink="http://www.w3.org/1999/xlink" xlink:type="simple"><person-group><name name-style="western"><surname>Smiley</surname><given-names>RL</given-names></name></person-group> (<year>1967</year>) <article-title>Further studies on the <tp:taxon-name><tp:taxon-name-part taxon-name-part-type="family">Tarsonemidae</tp:taxon-name-part></tp:taxon-name>.</article-title><source>Proceedings of the Entomological Society of Washington</source><volume>69</volume>(<issue>1</issue>): <fpage>127</fpage>–<lpage>146</lpage>.</mixed-citation></ref></ref-list></tp:taxon-treatment>
