# Supplementary material for: New species of Daidalotarsonemus and Excelsotarsonemus (Acari, Tarsonemidae) from the Brazilian rainforest
Source: Zookeys. 2015 Jan 22;(475):1–36. doi: 10.3897/zookeys.475.8827 (PMC4311698; doi:10.3897/zookeys.475.8827)
Supplement: XML Treatment for Excelsotarsonemus caravelis [file zookeys.475.8827-treatment2.xml]

<!DOCTYPE tp:taxon-treatment
  PUBLIC "-//TaxonX//DTD Taxonomic Treatment Publishing DTD v0 20100105//EN" "tax-treatment-NSO.dtd">
<tp:taxon-treatment xmlns:tp="http://www.plazi.org/taxpub"><tp:treatment-meta><kwd-group><label>Taxon classification</label><kwd><named-content content-type="kingdom">Animalia</named-content></kwd><kwd><named-content content-type="order">Trombidiformes</named-content></kwd><kwd><named-content content-type="family">Tarsonemidae</named-content></kwd></kwd-group><mixed-citation publication-type="journal"><person-group><name><surname>Rezende</surname><given-names>José Marcos</given-names></name><name><surname>Lofego</surname><given-names>Antonio Carlos</given-names></name><name><surname>Ochoa</surname><given-names>Ronald</given-names></name><name><surname>Bauchan</surname><given-names>Gary</given-names></name></person-group><article-title>New species of <italic><tp:taxon-name><tp:taxon-name-part taxon-name-part-type="genus">Daidalotarsonemus</tp:taxon-name-part></tp:taxon-name></italic> and <italic><tp:taxon-name><tp:taxon-name-part taxon-name-part-type="genus">Excelsotarsonemus</tp:taxon-name-part></tp:taxon-name></italic> (<tp:taxon-name><tp:taxon-name-part taxon-name-part-type="subclass">Acari</tp:taxon-name-part></tp:taxon-name>, <tp:taxon-name><tp:taxon-name-part taxon-name-part-type="family">Tarsonemidae</tp:taxon-name-part></tp:taxon-name>) from the Brazilian rainforest</article-title><source>Zookeys</source><day>22</day><month>1</month><year>2015</year><volume>2015</volume><issue>475</issue><fpage>1</fpage><lpage>36</lpage><pub-id pub-id-type="doi">10.3897/zookeys.475.8827</pub-id></mixed-citation></tp:treatment-meta><tp:nomenclature><tp:taxon-name>
                        <tp:taxon-name-part taxon-name-part-type="genus">Excelsotarsonemus</tp:taxon-name-part>
                        <tp:taxon-name-part taxon-name-part-type="species">caravelis</tp:taxon-name-part>
                        <object-id xmlns:xlink="http://www.w3.org/1999/xlink" content-type="zoobank" xlink:type="simple">http://zoobank.org/101417BE-223C-4746-9107-05528AD1A7F8</object-id>
                    </tp:taxon-name><tp:taxon-authority>Rezende, Lofego &amp; Ochoa</tp:taxon-authority><tp:taxon-status xmlns:xlink="http://www.w3.org/1999/xlink" xlink:type="simple">sp. n.</tp:taxon-status><xref ref-type="fig" rid="F15">Figs 15</xref><xref ref-type="fig" rid="F16">, 16</xref><xref ref-type="fig" rid="F17">, 17</xref><xref ref-type="fig" rid="F18">, 18</xref><xref ref-type="fig" rid="F19">, 19</xref><xref ref-type="fig" rid="F20">, 20</xref><xref ref-type="fig" rid="F21">, 21</xref><!--PageBreak--><!--PageBreak--></tp:nomenclature><tp:treatment-sec sec-type="Diagnosis"><title>Diagnosis.</title><p>Females of this species resemble those of <italic><tp:taxon-name><tp:taxon-name-part taxon-name-part-type="genus">Excelsotarsonemus</tp:taxon-name-part> <tp:taxon-name-part taxon-name-part-type="species">kimhansenae</tp:taxon-name-part></tp:taxon-name></italic> Ochoa &amp; OConnor because of the shape of dorsal setae <italic>v1</italic>, <italic>sc2</italic>, <italic>c1</italic> and <italic>c2</italic>, and the ornamentation pattern on the prodorsum; but they are distinguished by the asymmetric shape of setae <italic>e</italic> and the U-shaped cerotegument accumulation between prodorsum and tergite C in <italic><tp:taxon-name><tp:taxon-name-part taxon-name-part-type="genus">Excelsotarsonemus</tp:taxon-name-part> <tp:taxon-name-part taxon-name-part-type="species">caravelis</tp:taxon-name-part></tp:taxon-name></italic> sp. n.,  whereas setae <italic>e</italic> are orbicular and smooth and tergite C surface is smoother in <italic><tp:taxon-name><tp:taxon-name-part taxon-name-part-type="genus">Excelsotarsonemus</tp:taxon-name-part> <tp:taxon-name-part taxon-name-part-type="species">kimhansenae</tp:taxon-name-part></tp:taxon-name></italic>. The accumulation of the cerotegument between the tergites was easily noticed in all microscopy techniques used (Fig. <xref ref-type="fig" rid="F16">16</xref>), and it is being considered a taxonomic feature, useful for distinguishing these species.</p></tp:treatment-sec><tp:treatment-sec sec-type="Adult female"><title>Adult female</title><p>(5 specimens measured). Gnathosoma (Figs <xref ref-type="fig" rid="F17">17</xref>, <xref ref-type="fig" rid="F20">20</xref>, <xref ref-type="fig" rid="F21">21A-B</xref>): completely covered by prodorsum. Subtriangular in ventral view, length 22 (21–24), maximum width 17 (16–19); dorsal apodeme distinct. Setae <italic>dgs</italic> 7 (7–8) and <italic>vgs</italic> 5 (5–6) smooth; palps moderately short 6–8 (7), with 2 small subterminal setae and terminal projections. Pharynx fusiform, 15 (15–16) long and 6 (6) wide at maximum width. Gnathosoma, idiosoma and legs covered with tiny dimples, each 0.3 (0.2–0.5) in diameter.</p><p>Idiosoma – dorsum (Figs <xref ref-type="fig" rid="F15">15</xref>–<xref ref-type="fig" rid="F16">16</xref>): length 167 (166–168), width at level of <italic>c1</italic> 86 (84–90); prodorsal shield normally covering entire gnathosoma, with three external humps, broader proximally, central area with an inverted Y-shaped pattern. Stigma near lateral notch of the prodorsal shield, equidistant to the <italic>v1</italic> and <italic>sc2</italic> setal bases. Entire dorsum covered with cerotegument with a U-shaped cerotegument accumulating between the prodorsum and tergite C (Fig. <xref ref-type="fig" rid="F16">16</xref>). Tergite D with irregular bumps near setae <italic>d.</italic> Lengths of the setae: <italic>v1</italic> 29 (27–31), <italic>sc1</italic> 16 (14–18) (Fig. <xref ref-type="fig" rid="F21">21C</xref>), <italic>sc2</italic> 47 (45–49), <italic>c1</italic> 40 (40–41) (Fig. <xref ref-type="fig" rid="F21">21E</xref>), <italic>c2</italic> 9 (8–10), <italic>d</italic> 30 (28–32) (Fig. <xref ref-type="fig" rid="F21">21F</xref>), <italic>e</italic> 16 (16–17), <italic>f</italic> 36 (35–38) and <italic>h</italic> 13 (11–16). Maximum width of expanded setae: <italic>sc2</italic> 3 (3–4), <italic>c1</italic> 11 (11–12), <italic>d</italic> 22 (21–23), <italic>e</italic> 32 (31–33) and <italic>f</italic> 12 (11–13). All setae serrate, except for <italic>c2</italic> which is smooth. Bothridial setae <italic>sc1</italic> capitate with tiny spines; <italic>sc2</italic> linear with a strong central furrow; setae <italic>c1</italic> lanceolate, <italic>d</italic> ovate and <italic>f</italic> oblanceolate with serrate central veins; <italic>e</italic> each totally asymmetric (Figs <xref ref-type="fig" rid="F21">21G-H</xref>). Distances between dorsal setae: <italic>v1</italic>–<italic>v1</italic> 26 (24–29), <italic>sc2</italic>–<italic>sc2</italic> 46 (45–48), <italic>v1</italic>–<italic>sc2</italic> 15 (14–16), <italic>c1</italic>–<italic>c1</italic> 43 (41–45), <italic>c2</italic>–<italic>c2</italic> 89 (85–96), <italic>c1</italic>–<italic>c2</italic> 36 (34–38), <italic>d</italic>–<italic>d</italic> 27 (27–28), <italic>f</italic>–<italic>f</italic> 11 (9–13), <italic>e</italic>–<italic>f</italic> 12 and <italic>h</italic>–<italic>h</italic> 5 (4–7). Seta <italic>sc2</italic> located anteriorly to <italic>sc1</italic>. Dorsal cupules not easily seen.</p><!--PageBreak--><p>Idiosoma – venter (Figs <xref ref-type="fig" rid="F17">17</xref>–<xref ref-type="fig" rid="F18">18</xref>): seta <!--PageBreak--><!--PageBreak--><!--PageBreak--><!--PageBreak--><italic>1a</italic> 6 (6–7), posteriad of apodemes 1; <italic>2a</italic> 9 (9–10), posterolaterad of apodemes 2; <italic>3a</italic> 11 near anteriomedial margins of apodemes 3; <italic>3b</italic> 8 (8–9) on posterior margins of apodemes 4. Apodeme 1 conspicuous and fused to anterior end of prosternal apodeme. Apodeme 2 short and not fused to prosternal apodeme. Prosternal apodeme conspicuous from junction with apodeme 1 near middle of sejugal apodeme portion. Sejugal apodeme uninterrupted with several small indentations. Apodeme 3 with a constriction near anterior end, extending diagonally from proximity of base of seta <italic>3a</italic> to anterior margin of trochanter III; apodeme 4 extending diagonally from the middle of the poststernal apodeme to base of seta <italic>3b</italic>. Poststernal apodeme bifurcated anteriorly. Tegula wide 16 (15–17) and very short, 4 (4–5) (Fig. <xref ref-type="fig" rid="F21">21I</xref>), posterior margin slightly arched. Setae <italic>ps</italic> 17 (16–19) smooth.</p><p>Legs (Fig. <xref ref-type="fig" rid="F19">19</xref>): lengths (measured from femur to tarsus): leg I 42 (42–43), leg II 40 (39–41), leg III 92 (89–95), leg IV 32 (31–35). Number of setae (solenidia in parentheses) on femur, genu, tibia and tarsus, respectively: leg I: leg I: 3-4-5(2)-7(1), <!--PageBreak-->leg II: 3-3-4-4(1), leg III: 2+2-4-4. Claws medium-sized (not reduced) and hooked. Empodia of the legs I, II and III about the same size or slightly smaller compared to the respective basal stalks. Tarsal solenidion <italic>ω</italic> of tibiotarsus I 4 (4–5), stout, wider medially. Sensory cluster of tibia I complete (Fig. <xref ref-type="fig" rid="F21">21D</xref>), solenidion <italic>φ1</italic> 4 (4–5), slender, capitate; solenidion <italic>φ2</italic> 3, robust, slightly capitate; famulus <italic>k</italic> 6; all those inserted at approximately in the same level. Seta <italic>d</italic> of tibia I 23 (22–24), serrate. Solenidion <italic>ω</italic> of tarsus II proximally inserted, 4 long, stout, wider medially. Seta <italic>d</italic> of tibia II 17 (17–18), serrate. Femorogenu IV 18 (16–20); tibiotarsus IV 9 (9–10). Length of leg IV setae: <italic>v</italic>’ F 8 (8–9), <italic>v</italic>’ G 10 (10–11), <italic>v</italic>’ Ti 23 (22–24) and <italic>tc</italic>” 31 (29–33); setae <italic>v</italic>’ Ti and <italic>tc</italic>” smooth; <italic>v</italic>’ Ti falcate.</p></tp:treatment-sec><tp:treatment-sec sec-type="Adult male"><title>Adult male.</title><p>Unknown.</p></tp:treatment-sec><tp:treatment-sec sec-type="Type material"><title>Type material.</title><p>Holotype female and 4 paratype females on <italic><tp:taxon-name><tp:taxon-name-part taxon-name-part-type="genus">Theobroma</tp:taxon-name-part> <tp:taxon-name-part taxon-name-part-type="species">cacao</tp:taxon-name-part></tp:taxon-name></italic> L., <named-content xmlns:xlink="http://www.w3.org/1999/xlink" content-type="dwc:verbatimCoordinates" xlink:type="simple">14°47'45"S; 39°10'18"W</named-content>, Ilhéus, State of Bahia, Brazil, 10/IX/2012, A.C. Lofego and J.M. Rezende. Holotype and 3 paratypes are deposited in the DZSJRP and 1 paratype is deposited in the USNM.</p></tp:treatment-sec><tp:treatment-sec sec-type="Etymology"><title>Etymology.</title><p>The region where this mite was found is the same place as the first Portuguese explorers arrived in Brazil, at the end of 15<sup>th</sup> century. On their trip, they used caravels, which had big sails. The name <italic>caravelis</italic> is used because several dorsal setae of this mite species are held in the upright position resembling those sails.</p><!--PageBreak--></tp:treatment-sec><tp:treatment-sec sec-type="Note"><title>Note.</title><p>Setae <italic>f</italic> has a unique modification as it is oblanceolate dorsal view, with four faces attached by the main vein, giving a deep concavity at either site, with a central furrow dorsally shoe-like; all margins serrate (Fig. <xref ref-type="fig" rid="F21">21H</xref>). Similar setal complex modification has been observed in <italic><tp:taxon-name><tp:taxon-name-part taxon-name-part-type="genus">Excelsotarsonemus</tp:taxon-name-part> <tp:taxon-name-part taxon-name-part-type="species">mariposa</tp:taxon-name-part></tp:taxon-name></italic> (setae <italic>d</italic>, <italic>f</italic> and <italic>e</italic>) and other <italic><tp:taxon-name><tp:taxon-name-part taxon-name-part-type="genus">Excelsotarsonemus</tp:taxon-name-part></tp:taxon-name></italic> and <italic><tp:taxon-name><tp:taxon-name-part taxon-name-part-type="genus">Daidalotarsonemus</tp:taxon-name-part></tp:taxon-name></italic> species under DIC. However, it is under the LT-SEM that we can understand their complexity.</p><fig id="F15" position="float" orientation="portrait"><label>Figure 15.</label><caption><p><italic><tp:taxon-name><tp:taxon-name-part taxon-name-part-type="genus">Excelsotarsonemus</tp:taxon-name-part> <tp:taxon-name-part taxon-name-part-type="species">caravelis</tp:taxon-name-part></tp:taxon-name></italic> sp. n. (female). Dorsal surface.</p></caption><graphic xmlns:xlink="http://www.w3.org/1999/xlink" xlink:href="zookeys-475-001-g015.jpg" position="float" orientation="portrait" xlink:type="simple" id="oo_37262.jpg"/></fig><fig id="F16" position="float" orientation="portrait"><label>Figure 16.</label><caption><p><italic><tp:taxon-name><tp:taxon-name-part taxon-name-part-type="genus">Excelsotarsonemus</tp:taxon-name-part> <tp:taxon-name-part taxon-name-part-type="species">caravelis</tp:taxon-name-part></tp:taxon-name></italic> sp. n. (female). Dorsal micrographs. <bold>A</bold> phase contrast <bold>B</bold> differential interference contrast <bold>C</bold> low temperature scanning electron microscopy.</p></caption><graphic xmlns:xlink="http://www.w3.org/1999/xlink" xlink:href="zookeys-475-001-g016.jpg" position="float" orientation="portrait" xlink:type="simple" id="oo_37263.jpg"/></fig><fig id="F17" position="float" orientation="portrait"><label>Figure 17.</label><caption><p><italic><tp:taxon-name><tp:taxon-name-part taxon-name-part-type="genus">Excelsotarsonemus</tp:taxon-name-part> <tp:taxon-name-part taxon-name-part-type="species">caravelis</tp:taxon-name-part></tp:taxon-name></italic> sp. n. (female). Ventral surface.</p></caption><graphic xmlns:xlink="http://www.w3.org/1999/xlink" xlink:href="zookeys-475-001-g017.jpg" position="float" orientation="portrait" xlink:type="simple" id="oo_37264.jpg"/></fig><fig id="F18" position="float" orientation="portrait"><label>Figure 18.</label><caption><p><italic><tp:taxon-name><tp:taxon-name-part taxon-name-part-type="genus">Excelsotarsonemus</tp:taxon-name-part> <tp:taxon-name-part taxon-name-part-type="species">caravelis</tp:taxon-name-part></tp:taxon-name></italic> sp. n. (female). Ventral micrographs. <bold>A</bold> phase contrast <bold>B</bold> differential interference contrast <bold>C</bold> low temperature scanning electron microscopy.</p></caption><graphic xmlns:xlink="http://www.w3.org/1999/xlink" xlink:href="zookeys-475-001-g018.jpg" position="float" orientation="portrait" xlink:type="simple" id="oo_37265.jpg"/></fig><fig id="F19" position="float" orientation="portrait"><label>Figure 19.</label><caption><p><italic><tp:taxon-name><tp:taxon-name-part taxon-name-part-type="genus">Excelsotarsonemus</tp:taxon-name-part> <tp:taxon-name-part taxon-name-part-type="species">caravelis</tp:taxon-name-part></tp:taxon-name></italic> sp. n. (female). <bold>A</bold> leg I <bold>B</bold> leg II <bold>C</bold> leg III <bold>D</bold> leg IV.</p></caption><graphic xmlns:xlink="http://www.w3.org/1999/xlink" xlink:href="zookeys-475-001-g019.jpg" position="float" orientation="portrait" xlink:type="simple" id="oo_37266.jpg"/></fig><fig id="F20" position="float" orientation="portrait"><label>Figure 20.</label><caption><p><italic><tp:taxon-name><tp:taxon-name-part taxon-name-part-type="genus">Excelsotarsonemus</tp:taxon-name-part> <tp:taxon-name-part taxon-name-part-type="species">caravelis</tp:taxon-name-part></tp:taxon-name></italic> sp. n. (female). Detail of the gnathosoma.</p></caption><graphic xmlns:xlink="http://www.w3.org/1999/xlink" xlink:href="zookeys-475-001-g020.jpg" position="float" orientation="portrait" xlink:type="simple" id="oo_37267.jpg"/></fig><fig id="F21" position="float" orientation="portrait"><label>Figure 21.</label><caption><p><italic><tp:taxon-name><tp:taxon-name-part taxon-name-part-type="genus">Excelsotarsonemus</tp:taxon-name-part> <tp:taxon-name-part taxon-name-part-type="species">caravelis</tp:taxon-name-part></tp:taxon-name></italic> sp. n. (female). <bold>A</bold> gnatosoma <bold>B</bold> detail of the palps <bold>C</bold> Bothridial seta <italic>sc1</italic> <bold>D</bold> sensorial cluster of tibia I <bold>E</bold> seta <italic>c1</italic> <bold>F</bold> seta <italic>d</italic> <bold>G</bold> tergites <bold>D, E, F, H</bold> and posterior setae <bold>H</bold> setae <italic>e</italic>, <italic>f</italic> and <italic>h</italic> <bold>I</bold> tegula.</p></caption><graphic xmlns:xlink="http://www.w3.org/1999/xlink" xlink:href="zookeys-475-001-g021.jpg" position="float" orientation="portrait" xlink:type="simple" id="oo_37268.jpg"/></fig><fig id="F22" position="float" orientation="portrait"><label>Figure 22.</label><caption><p><italic><tp:taxon-name><tp:taxon-name-part taxon-name-part-type="genus">Excelsotarsonemus</tp:taxon-name-part> <tp:taxon-name-part taxon-name-part-type="species">tupi</tp:taxon-name-part></tp:taxon-name></italic> sp. n. (female). Dorsal surface (arrows indicate muscle attachments present over the body).</p></caption><graphic xmlns:xlink="http://www.w3.org/1999/xlink" xlink:href="zookeys-475-001-g022.jpg" position="float" orientation="portrait" xlink:type="simple" id="oo_37269.jpg"/></fig></tp:treatment-sec></tp:taxon-treatment>
