# Supplementary material for: New species of Daidalotarsonemus and Excelsotarsonemus (Acari, Tarsonemidae) from the Brazilian rainforest
Source: Zookeys. 2015 Jan 22;(475):1–36. doi: 10.3897/zookeys.475.8827 (PMC4311698; doi:10.3897/zookeys.475.8827)
Supplement: XML Treatment for Excelsotarsonemus tupi [file zookeys.475.8827-treatment3.xml]

<!DOCTYPE tp:taxon-treatment
  PUBLIC "-//TaxonX//DTD Taxonomic Treatment Publishing DTD v0 20100105//EN" "tax-treatment-NSO.dtd">
<tp:taxon-treatment xmlns:tp="http://www.plazi.org/taxpub"><tp:treatment-meta><kwd-group><label>Taxon classification</label><kwd><named-content content-type="kingdom">Animalia</named-content></kwd><kwd><named-content content-type="order">Trombidiformes</named-content></kwd><kwd><named-content content-type="family">Tarsonemidae</named-content></kwd></kwd-group><mixed-citation publication-type="journal"><person-group><name><surname>Rezende</surname><given-names>José Marcos</given-names></name><name><surname>Lofego</surname><given-names>Antonio Carlos</given-names></name><name><surname>Ochoa</surname><given-names>Ronald</given-names></name><name><surname>Bauchan</surname><given-names>Gary</given-names></name></person-group><article-title>New species of <italic><tp:taxon-name><tp:taxon-name-part taxon-name-part-type="genus">Daidalotarsonemus</tp:taxon-name-part></tp:taxon-name></italic> and <italic><tp:taxon-name><tp:taxon-name-part taxon-name-part-type="genus">Excelsotarsonemus</tp:taxon-name-part></tp:taxon-name></italic> (<tp:taxon-name><tp:taxon-name-part taxon-name-part-type="subclass">Acari</tp:taxon-name-part></tp:taxon-name>, <tp:taxon-name><tp:taxon-name-part taxon-name-part-type="family">Tarsonemidae</tp:taxon-name-part></tp:taxon-name>) from the Brazilian rainforest</article-title><source>Zookeys</source><day>22</day><month>1</month><year>2015</year><volume>2015</volume><issue>475</issue><fpage>1</fpage><lpage>36</lpage><pub-id pub-id-type="doi">10.3897/zookeys.475.8827</pub-id></mixed-citation></tp:treatment-meta><tp:nomenclature><tp:taxon-name>
                        <tp:taxon-name-part taxon-name-part-type="genus">Excelsotarsonemus</tp:taxon-name-part>
                        <tp:taxon-name-part taxon-name-part-type="species">tupi</tp:taxon-name-part>
                        <object-id xmlns:xlink="http://www.w3.org/1999/xlink" content-type="zoobank" xlink:type="simple">http://zoobank.org/B37CCDE2-2748-47BD-B46B-801AD0F22D6F</object-id>
                    </tp:taxon-name><tp:taxon-authority>Rezende, Lofego &amp; Ochoa</tp:taxon-authority><tp:taxon-status xmlns:xlink="http://www.w3.org/1999/xlink" xlink:type="simple">sp. n.</tp:taxon-status><xref ref-type="fig" rid="F22">Figs 22</xref><xref ref-type="fig" rid="F23">, 23</xref><xref ref-type="fig" rid="F24">, 24</xref><xref ref-type="fig" rid="F25">, 25</xref><xref ref-type="fig" rid="F26">, 26</xref><xref ref-type="fig" rid="F27">, 27</xref><xref ref-type="fig" rid="F28">, 28</xref></tp:nomenclature><tp:treatment-sec sec-type="Diagnosis"><title>Diagnosis.</title><p>Females of this species resemble those of <italic><tp:taxon-name><tp:taxon-name-part taxon-name-part-type="genus">Excelsotarsonemus</tp:taxon-name-part> <tp:taxon-name-part taxon-name-part-type="species">kaliszewskii</tp:taxon-name-part></tp:taxon-name></italic> Ochoa &amp; Naskręcki (<xref ref-type="bibr" rid="B13">Ochoa et al. 1995</xref>) because of the similar shape of setae <italic>sc2</italic>, <italic>c1</italic> and <italic>d.</italic> However, setae <italic>c2</italic> and <italic>e</italic> of <italic><tp:taxon-name><tp:taxon-name-part taxon-name-part-type="genus">Excelsotarsonemus</tp:taxon-name-part> <tp:taxon-name-part taxon-name-part-type="species">tupi</tp:taxon-name-part></tp:taxon-name></italic> sp. n. are setiform-like, while in <italic><tp:taxon-name><tp:taxon-name-part taxon-name-part-type="genus">Excelsotarsonemus</tp:taxon-name-part> <tp:taxon-name-part taxon-name-part-type="species">kaliszewskii</tp:taxon-name-part></tp:taxon-name></italic> these setae are falcate and elongate. In addition, the humps on the prodorsum and the muscle attachments of tergite D are very different in shape between these two species, being more ornate and prominent in <italic><tp:taxon-name><tp:taxon-name-part taxon-name-part-type="genus">Excelsotarsonemus</tp:taxon-name-part> <tp:taxon-name-part taxon-name-part-type="species">kaliszewskii</tp:taxon-name-part></tp:taxon-name></italic>.</p><!--PageBreak--></tp:treatment-sec><tp:treatment-sec sec-type="Adult female"><title>Adult female</title><p>(3 specimens measured). Gnathosoma (Figs <xref ref-type="fig" rid="F24">24</xref> and <xref ref-type="fig" rid="F27">27</xref>): completely covered by the prodorsum. Subtriangular in ventral view, length 21 (21–22), maximum width 17 (16–19); dorsal apodeme distinct. Setae <!--PageBreak--><!--PageBreak--><italic>dgs</italic> 8 (7–9) and <italic>vgs</italic> 4 (4–5) smooth; Palps moderately short 6–8 (7), with 2 small subterminal setae and terminal projections. Pharynx fusiform, 15 (14–16) long and 8 (7–9) wide at maximum width region. Gnathosoma, idiosoma and legs covered with tiny dimples, each around 0.3 (0.2–0.5) in diameter.</p><!--PageBreak--><!--PageBreak--><p>Idiosoma – dorsum (Figs <xref ref-type="fig" rid="F22">22</xref>–<xref ref-type="fig" rid="F23">23</xref>): length 175 (171–179), width at level of <!--PageBreak--><italic>c1</italic> 94 (93–95); prodorsal shield covering gnathosoma. Entire dorsum covered with cerotegument. Stigma inserted proximally at the lateral notch of the prodorsal shield, near the base of setae <italic>v1</italic>. Prodorsum, tergites C and D with distinct muscle attachments, visible with DIC and PC optic microscopes. Lengths of the setae: <italic>v1</italic> 23 (22–25) (Fig. <xref ref-type="fig" rid="F28">28C</xref>), <italic>sc1</italic> 15 (15–16) (Fig. <xref ref-type="fig" rid="F28">28B</xref>), <italic>sc2</italic> 44 (43–47) (Fig. <xref ref-type="fig" rid="F28">28D</xref>), <italic>c1</italic> 46 (44–49) (Fig. <xref ref-type="fig" rid="F28">28E</xref>), <italic>c2</italic> 14 (11–17), <italic>d</italic> 32 (31–34), <italic>e</italic> 26 (25–29), <italic>f</italic> 36 (35–37) and <italic>h</italic> 19 (19–20). Maximum width of expanded setae: <italic>sc2</italic> 12 (11–13), <italic>c1</italic> 8 (8–9), <italic>d</italic> 22 (21–23), <italic>e</italic> 3 (3–4) and <italic>f</italic> 22 (21–23). All dorsal setae serrated. Bothridia <italic>sc1</italic> capitate with tiny spines. Setae <italic>v1</italic> linear; <italic>c2</italic> setiform; <italic>c1</italic> oblong very elongated; <italic>sc2</italic> lanceolate with three heavy dorsal veins; <italic>d</italic> ovate and <italic>f</italic> asymmetrical, both with internal cells; <italic>e</italic> linear, heavily serrate (Figs <xref ref-type="fig" rid="F28">28F-H</xref>); <italic>h</italic> elliptical, serrate with one dorsal vein. Distances between dorsal setae: <italic>v1</italic>–<italic>v1</italic> 37 (37–38), <italic>sc2</italic>–<italic>sc2</italic> 48 (47–49), <italic>v1</italic>–<italic>sc2</italic> 16 (15–18), <italic>c1</italic>–<italic>c1</italic> 45 (44–46), <italic>c2</italic>–<italic>c2</italic> 76 (74–80), <italic>c1</italic>–<italic>c2</italic> 17 (16–19), <italic>d</italic>–<italic>d</italic> 25 (23–28), <italic>f</italic>–<italic>f</italic> 11 (9–15), <italic>e</italic>–<italic>f</italic> 13 (11–16) and <italic>h</italic>–<italic>h</italic> 10 (9–14). Seta <italic>sc2</italic> located lateral to <italic>sc1</italic>. Dorsal cupules not easily seen.</p><p>Idiosoma – venter (Figs <xref ref-type="fig" rid="F24">24</xref>–<xref ref-type="fig" rid="F25">25</xref>): setae <!--PageBreak--><italic>1a</italic> 5 (4–7), inserted on tubercles posteriad of apodemes 1; <italic>2a</italic> 7 (6–10), posterolaterad of apodemes 2; <italic>3a</italic> 8 (7–11) near anteriomedial margins of apodemes 3; <italic>3b</italic> 6 (5–9) on posterior margins of apodemes 4. Apodeme 1 conspicuous, fused to anterior end of prosternal apodeme. Apodeme 2 short and not fused to prosternal apodeme. Prosternal apodeme not clearly united with sejugal apodeme, continuous along length to level of apodemes 2, ending in a diffuse area that reaches to sejugal apodeme. Sejugal apodeme uninterrupted. Apodeme 3 with a constriction near anterior end, extending diagonally from proximity of base of seta <italic>3a</italic> to anterior margin of trochanter III; apodeme 4 extending diagonally from the middle of the poststernal apodeme to base of seta <italic>3b</italic>. Poststernal apodeme bifurcated anteriorly. Externally, apodemes 3 and 4 surrounded by a distinct punctation. Tegula wide 16 (15–17) and very short 4 (4–5) with posterior margin slightly arched. Seta <italic>ps</italic> 6 (15–6) smooth.</p><p>Legs (Fig. <xref ref-type="fig" rid="F26">26</xref>): lengths (measured from femur to tarsus): leg I 44 (43–48), leg II 40 (39–41), leg III 90 (88–93), leg IV 33 (31–35). Number of setae (solenidia in parentheses) on femur, genu, tibia and tarsus, respectively: leg I: 3-4-4(2)-7(1), leg II: 3-3-4-4(1), leg III: 0+3-4-4. Claws medium-sized (not reduced) and hooked. Empodia of the legs I, II and III about the same size or slightly smaller compared to the respective basal stalks. Tarsal solenidion <italic>ω</italic> of tibiotarsus I 4 (4–5), stout, wider medially. Sensory cluster of tibia I incomplete, solenidion <italic>φ1</italic> 4, slender, capitate; famulus <italic>k</italic> 6 (6–7); both inserted at approximately the same level (Fig. <xref ref-type="fig" rid="F28">28A</xref>). Seta <italic>d</italic> of tibia I 21 (20–22), serrate. Solenidion <italic>ω</italic> of tarsus II proximally inserted, 4 long, stout, wider medially. Seta <italic>d</italic> of tibia II 18 (17–21), serrate. Femorogenu IV 19 (19–20); tibiotarsus IV 8 (7–9). Length of leg IV setae: <italic>v</italic>’ F 7 (7–8), <italic>v</italic>’ G 10 (9–11), <italic>v</italic>´ Ti 18 (19–23) and <italic>tc</italic>” 25 (23–28); setae <italic>v</italic>’ Ti and <italic>tc</italic>” smooth; <italic>v</italic>’ Ti falcate.</p><!--PageBreak--></tp:treatment-sec><tp:treatment-sec sec-type="Adult male"><title>Adult male.</title><p>Unknown.</p></tp:treatment-sec><tp:treatment-sec sec-type="Type material"><title>Type material.</title><p>Holotype female and 2 paratype females on <italic><tp:taxon-name><tp:taxon-name-part taxon-name-part-type="genus">Theobroma</tp:taxon-name-part> <tp:taxon-name-part taxon-name-part-type="species">cacao</tp:taxon-name-part></tp:taxon-name></italic> L., <named-content xmlns:xlink="http://www.w3.org/1999/xlink" content-type="dwc:verbatimCoordinates" xlink:type="simple">14°47'45"S; 39°10'18"W</named-content>, Ilhéus, State of Bahia, Brazil, 10/IX/2012, A. C. Lofego and J.M. Rezende. Holotype and 2 paratype females are deposited in the DZSJRP.</p></tp:treatment-sec><tp:treatment-sec sec-type="Etymology"><title>Etymology.</title><p>The species name <italic>tupi</italic> is in honor of a Tupi people, one of the most important native indigenous tribes in Brazil which used to live in all coastal region where this mite species was found.</p><fig id="F23" position="float" orientation="portrait"><label>Figure 23.</label><caption><p><italic><tp:taxon-name><tp:taxon-name-part taxon-name-part-type="genus">Excelsotarsonemus</tp:taxon-name-part> <tp:taxon-name-part taxon-name-part-type="species">tupi</tp:taxon-name-part></tp:taxon-name></italic> sp. n. (female). Dorsal micrographs. <bold>A</bold> phase contrast <bold>B</bold> differential interference contrast <bold>C</bold> low temperature scanning electron microscopy.</p></caption><graphic xmlns:xlink="http://www.w3.org/1999/xlink" xlink:href="zookeys-475-001-g023.jpg" position="float" orientation="portrait" xlink:type="simple" id="oo_37270.jpg"/></fig><fig id="F24" position="float" orientation="portrait"><label>Figure 24.</label><caption><p><italic><tp:taxon-name><tp:taxon-name-part taxon-name-part-type="genus">Excelsotarsonemus</tp:taxon-name-part> <tp:taxon-name-part taxon-name-part-type="species">tupi</tp:taxon-name-part></tp:taxon-name></italic> sp. n. (female). Ventral surface.</p></caption><graphic xmlns:xlink="http://www.w3.org/1999/xlink" xlink:href="zookeys-475-001-g024.jpg" position="float" orientation="portrait" xlink:type="simple" id="oo_37271.jpg"/></fig><fig id="F25" position="float" orientation="portrait"><label>Figure 25.</label><caption><p><italic><tp:taxon-name><tp:taxon-name-part taxon-name-part-type="genus">Excelsotarsonemus</tp:taxon-name-part> <tp:taxon-name-part taxon-name-part-type="species">tupi</tp:taxon-name-part></tp:taxon-name></italic> sp. n. (female). Ventral micrographs. <bold>A</bold> phase contrast <bold>B</bold> differential interference contrast <bold>C</bold> low temperature scanning electron microscopy.</p></caption><graphic xmlns:xlink="http://www.w3.org/1999/xlink" xlink:href="zookeys-475-001-g025.jpg" position="float" orientation="portrait" xlink:type="simple" id="oo_37272.jpg"/></fig><fig id="F26" position="float" orientation="portrait"><label>Figure 26.</label><caption><p><italic><tp:taxon-name><tp:taxon-name-part taxon-name-part-type="genus">Excelsotarsonemus</tp:taxon-name-part> <tp:taxon-name-part taxon-name-part-type="species">tupi</tp:taxon-name-part></tp:taxon-name></italic> sp. n. (female). <bold>A</bold> leg I <bold>B</bold> leg II <bold>C</bold> leg III <bold>D</bold> leg IV.</p></caption><graphic xmlns:xlink="http://www.w3.org/1999/xlink" xlink:href="zookeys-475-001-g026.jpg" position="float" orientation="portrait" xlink:type="simple" id="oo_37273.jpg"/></fig><fig id="F27" position="float" orientation="portrait"><label>Figure 27.</label><caption><p><italic><tp:taxon-name><tp:taxon-name-part taxon-name-part-type="genus">Excelsotarsonemus</tp:taxon-name-part> <tp:taxon-name-part taxon-name-part-type="species">tupi</tp:taxon-name-part></tp:taxon-name></italic> sp. n. (female). Detail of the gnathosoma.</p></caption><graphic xmlns:xlink="http://www.w3.org/1999/xlink" xlink:href="zookeys-475-001-g027.jpg" position="float" orientation="portrait" xlink:type="simple" id="oo_37274.jpg"/></fig><fig id="F28" position="float" orientation="portrait"><label>Figure 28.</label><caption><p><italic><tp:taxon-name><tp:taxon-name-part taxon-name-part-type="genus">Excelsotarsonemus</tp:taxon-name-part> <tp:taxon-name-part taxon-name-part-type="species">tupi</tp:taxon-name-part></tp:taxon-name></italic> sp. n. (female). <bold>A</bold> sensorial cluster of tibia I <bold>B</bold> Bothridial seta <italic>sc1</italic> and stigma opening <bold>C</bold> seta <italic>v1</italic> <bold>D</bold> seta <italic>sc2</italic> <bold>E</bold> seta <italic>c1</italic> <bold>F</bold> lateral view of the setae <italic>d</italic>, <italic>e</italic>, <italic>f</italic> and <italic>h</italic> <bold>G</bold> posterior view of the setae <italic>d</italic>, <italic>e</italic>, <italic>f</italic> and <italic>h</italic> <bold>H</bold> insertion of seta <italic>f</italic> <bold>I</bold> posterior view of tergites E, F and H (which is indicated by an arrow).</p></caption><graphic xmlns:xlink="http://www.w3.org/1999/xlink" xlink:href="zookeys-475-001-g028.jpg" position="float" orientation="portrait" xlink:type="simple" id="oo_37275.jpg"/></fig></tp:treatment-sec><tp:treatment-sec><!--Section generated to contain objects referenced in tp:taxon-treatment.--><fig id="F22" position="float" orientation="portrait"><label>Figure 22.</label><caption><p><italic><tp:taxon-name><tp:taxon-name-part taxon-name-part-type="genus">Excelsotarsonemus</tp:taxon-name-part> <tp:taxon-name-part taxon-name-part-type="species">tupi</tp:taxon-name-part></tp:taxon-name></italic> sp. n. (female). Dorsal surface (arrows indicate muscle attachments present over the body).</p></caption><graphic xmlns:xlink="http://www.w3.org/1999/xlink" xlink:href="zookeys-475-001-g022.jpg" position="float" orientation="portrait" xlink:type="simple" id="oo_37269.jpg"/></fig></tp:treatment-sec><ref-list><ref id="B13"><mixed-citation xmlns:xlink="http://www.w3.org/1999/xlink" xlink:type="simple"><person-group><name name-style="western"><surname>Ochoa</surname><given-names>R</given-names></name><name name-style="western"><surname>Naskrecki</surname><given-names>P</given-names></name><name name-style="western"><surname>Colwell</surname><given-names>RK</given-names></name></person-group> (<year>1995</year>) <article-title><italic><tp:taxon-name><tp:taxon-name-part taxon-name-part-type="genus">Excelsotarsonemus</tp:taxon-name-part> <tp:taxon-name-part taxon-name-part-type="species">kaliszewskii</tp:taxon-name-part></tp:taxon-name></italic>, a new genus and new species from Costa Rica (<tp:taxon-name><tp:taxon-name-part taxon-name-part-type="subclass">Acari</tp:taxon-name-part></tp:taxon-name>: <tp:taxon-name><tp:taxon-name-part taxon-name-part-type="family">Tarsonemidae</tp:taxon-name-part></tp:taxon-name>).</article-title><source>International Journal of Acarology</source><volume>21</volume>(<issue>2</issue>): <fpage>67</fpage>–<lpage>74</lpage>. doi: <ext-link ext-link-type="doi" xlink:href="10.1080/01647959508684045" xlink:type="simple">10.1080/01647959508684045</ext-link></mixed-citation></ref></ref-list></tp:taxon-treatment>
